# Supplementary material for: Vanishing Clams on an Iberian Beach: Local Consequences and Global Implications of Accelerating Loss of Shells to Tourism
Source: PLoS One. 2014 Jan 8;9(1):e83615. doi: 10.1371/journal.pone.0083615 (PMC3885449; doi:10.1371/journal.pone.0083615)
Supplement: Table S1 — Raw data on shell abundance used in this study. Abbreviations: RD - number of right drilled valves; LD- number of left drilled valves; RUD - number of right non-drilled valves; LUD - number of left non-drilled valves; D - total number of drilled valves; UD - total number of non-drilled valves; R - total number of right valves; L - total number of left valves; Total - Total number of valves. (XLSX) [file pone.0083615.s001.xlsx]

## Sheet: Sheet1
Table S1. Raw data on shell abundance used in this study. Abbreviations: RD - number of right drilled valves; LD- number of left drilled valves; RUD - number of right non-drilled valves; LUD - number of left non-drilled valves; D - total number of drilled valves; UD - total number of non-drilled valves; R - total number of right valves; L - total number of left valves; Total - Total number of val…
Genus	Species	Year	Month	Day	RD	LD	RUD	LUD	D	UD	R	L	Total
Chamelea	gallina	1978	7	20	189	223	357	355	412	712	546	578	1124
Chamelea	gallina	1978	8	25	143	118	292	274	261	566	435	392	827
Chamelea	gallina	1978	9	21	122	112	131	136	234	267	253	248	501
Chamelea	gallina	1978	10	27	824	725	1519	1713	1549	3232	2343	2438	4781
Chamelea	gallina	1978	11	28	223	218	532	511	441	1043	755	729	1484
Chamelea	gallina	1978	12	29	279	279	179	120	558	299	458	399	857
Chamelea	gallina	1979	1	30	103	115	63	58	218	121	166	173	339
Chamelea	gallina	1979	2	27	302	353	377	361	655	738	679	714	1393
Chamelea	gallina	1979	3	30	506	408	404	279	914	683	910	687	1597
Chamelea	gallina	1979	4	28	387	391	541	512	778	1053	928	903	1831
Chamelea	gallina	1979	5	28	114	84	186	165	198	351	300	249	549
Chamelea	gallina	1979	6	28	30	40	88	85	70	173	118	125	243
Chamelea	gallina	1979	7	24	31	31	77	98	62	175	108	129	237
Chamelea	gallina	1979	8	28	43	60	50	57	103	107	93	117	210
Chamelea	gallina	1979	9	25	161	175	189	179	336	368	350	354	704
Chamelea	gallina	1979	10	27	97	111	159	135	208	294	256	246	502
Chamelea	gallina	1979	11	30	293	312	559	577	605	1136	852	889	1741
Chamelea	gallina	1979	12	29	79	72	247	248	151	495	326	320	646
Chamelea	gallina	1980	1	25	446	413	278	229	859	507	724	642	1366
Chamelea	gallina	1980	2	27	788	1167	669	817	1955	1486	1457	1984	3441
Chamelea	gallina	1980	3	24	497	446	215	169	943	384	712	615	1327
Chamelea	gallina	1980	4	29	224	233	173	166	457	339	397	399	796
Chamelea	gallina	1980	5	30	277	217	148	141	494	289	425	358	783
Chamelea	gallina	1980	6	28	179	173	244	195	352	439	423	368	791
Chamelea	gallina	1980	7	25	108	120	201	207	228	408	309	327	636
Chamelea	gallina	1980	8	27	87	107	152	106	194	258	239	213	452
Chamelea	gallina	1980	9	25	420	355	843	732	775	1575	1263	1087	2350
Chamelea	gallina	1980	10	31	434	500	690	548	934	1238	1124	1048	2172
Chamelea	gallina	1980	11	29	386	418	438	308	804	746	824	726	1550
Chamelea	gallina	1980	12	27	307	302	669	325	609	994	976	627	1603
Chamelea	gallina	1981	1	28	485	550	458	456	1035	914	943	1006	1949
Chamelea	gallina	1981	2	28	396	413	130	76	809	206	526	489	1015
Chamelea	gallina	1981	3	28	428	336	157	161	764	318	585	497	1082
Chamelea	gallina	1981	4	28	735	727	258	258	1462	516	993	985	1978
Chamelea	gallina	1981	5	26	281	247	253	150	528	403	534	397	931
Chamelea	gallina	1981	6	26	467	356	237	156	823	393	704	512	1216
Chamelea	gallina	1981	7	28	210	184	441	318	394	759	651	502	1153
Donax	trunculus	1978	7	20	.	.	.	.	.	.	.	.	.
Donax	trunculus	1978	8	25	0	0	355	323	0	678	355	323	678
Donax	trunculus	1978	9	21	2	0	99	117	2	216	101	117	218
Donax	trunculus	1978	10	27	1	1	246	295	2	541	247	296	543
Donax	trunculus	1978	11	28	0	1	11	135	1	146	11	136	147
Donax	trunculus	1978	12	29	1	1	33	53	2	86	34	54	88
Donax	trunculus	1979	1	30	0	1	19	25	1	44	19	26	45
Donax	trunculus	1979	2	27	0	1	55	48	1	103	55	49	104
Donax	trunculus	1979	3	30	0	0	65	112	0	177	65	112	177
Donax	trunculus	1979	4	28	0	1	82	112	1	194	82	113	195
Donax	trunculus	1979	5	28	2	0	53	92	2	145	55	92	147
Donax	trunculus	1979	6	28	0	0	97	93	0	190	97	93	190
Donax	trunculus	1979	7	24	0	0	158	144	0	302	158	144	302
Donax	trunculus	1979	8	28	2	0	49	50	2	99	51	50	101
Donax	trunculus	1979	9	25	1	0	241	280	1	521	242	280	522
Donax	trunculus	1979	10	27	1	2	59	60	3	119	60	62	122
Donax	trunculus	1979	11	30	5	1	115	135	6	250	120	136	256
Donax	trunculus	1979	12	29	0	2	34	42	2	76	34	44	78
Donax	trunculus	1980	1	25	1	0	58	65	1	123	59	65	124
Donax	trunculus	1980	2	27	2	0	257	105	2	362	259	105	364
Donax	trunculus	1980	3	24	2	0	35	30	2	65	37	30	67
Donax	trunculus	1980	4	29	1	0	25	22	1	47	26	22	48
Donax	trunculus	1980	5	30	0	1	17	28	1	45	17	29	46
Donax	trunculus	1980	6	28	1	0	66	54	1	120	67	54	121
Donax	trunculus	1980	7	25	0	0	109	103	0	212	109	103	212
Donax	trunculus	1980	8	27	0	0	0	0	0	0	0	0	0
Donax	trunculus	1980	9	25	0	0	0	0	0	0	0	0	0
Donax	trunculus	1980	10	31	2	1	179	158	3	337	181	159	340
Donax	trunculus	1980	11	29	0	0	117	1096	0	1213	117	1096	1213
Donax	trunculus	1980	12	27	0	0	116	49	0	165	116	49	165
Donax	trunculus	1981	1	28	1	1	47	71	2	118	48	72	120
Donax	trunculus	1981	2	28	3	2	18	18	5	36	21	20	41
Donax	trunculus	1981	3	28	0	0	0	12	0	12	0	12	12
Donax	trunculus	1981	4	28	0	1	33	29	1	62	33	30	63
Donax	trunculus	1981	5	26	0	0	38	23	0	61	38	23	61
Donax	trunculus	1981	6	26	0	0	59	44	0	103	59	44	103
Donax	trunculus	1981	7	28	2	0	83	78	2	161	85	78	163
Donax	semistriatus	1978	7	20	.	.	.	.	.	.	.	.	.
Donax	semistriatus	1978	8	25	0	0	88	95	0	183	88	95	183
Donax	semistriatus	1978	9	21	2	0	99	117	2	216	101	117	218
Donax	semistriatus	1978	10	27	2	2	87	96	4	183	89	98	187
Donax	semistriatus	1978	11	28	1	1	62	70	2	132	63	71	134
Donax	semistriatus	1978	12	29	2	1	6	12	3	18	8	13	21
Donax	semistriatus	1979	1	30	0	2	14	8	2	22	14	10	24
Donax	semistriatus	1979	2	27	0	1	23	23	1	46	23	24	47
Donax	semistriatus	1979	3	30	2	5	30	40	7	70	32	45	77
Donax	semistriatus	1979	4	28	2	1	70	69	3	139	72	70	142
Donax	semistriatus	1979	5	28	0	1	30	31	1	61	30	32	62
Donax	semistriatus	1979	6	28	0	0	20	11	0	31	20	11	31
Donax	semistriatus	1979	7	24	28	22	158	144	50	302	186	166	352
Donax	semistriatus	1979	8	28	1	0	11	7	1	18	12	7	19
Donax	semistriatus	1979	9	25	2	0	41	50	2	91	43	50	93
Donax	semistriatus	1979	10	27	0	0	20	24	0	44	20	24	44
Donax	semistriatus	1979	11	30	2	3	37	48	5	85	39	51	90
Donax	semistriatus	1979	12	29	0	1	9	10	1	19	9	11	20
Donax	semistriatus	1980	1	25	1	2	8	8	3	16	9	10	19
Donax	semistriatus	1980	2	27	4	3	69	36	7	105	73	39	112
Donax	semistriatus	1980	3	24	3	3	12	8	6	20	15	11	26
Donax	semistriatus	1980	4	29	1	1	6	8	2	14	7	9	16
Donax	semistriatus	1980	5	30	1	3	15	13	4	28	16	16	32
Donax	semistriatus	1980	6	28	1	1	15	19	2	34	16	20	36
Donax	semistriatus	1980	7	25	1	0	28	25	1	53	29	25	54
Donax	semistriatus	1980	8	27	0	0	0	0	0	0	0	0	0
Donax	semistriatus	1980	9	25	0	0	0	0	0	0	0	0	0
Donax	semistriatus	1980	10	31	5	1	48	52	6	100	53	53	106
Donax	semistriatus	1980	11	29	2	1	16	18	3	34	18	19	37
Donax	semistriatus	1980	12	27	3	0	17	4	3	21	20	4	24
Donax	semistriatus	1981	1	28	2	2	13	14	4	27	15	16	31
Donax	semistriatus	1981	2	28	3	3	2	7	6	9	5	10	15
Donax	semistriatus	1981	3	28	0	3	0	7	3	7	0	10	10
Donax	semistriatus	1981	4	28	2	1	6	14	3	20	8	15	23
Donax	semistriatus	1981	5	26	0	0	36	20	0	56	36	20	56
Donax	semistriatus	1981	6	26	0	1	12	12	1	24	12	13	25
Donax	semistriatus	1981	7	28	0	0	25	18	0	43	25	18	43
Donax	trunculus	2008	8	27	0	0	31	31	0	62	31	31	62
Donax	trunculus	2008	9	29	2	2	45	29	4	74	47	31	78
Donax	trunculus	2008	10	27	4	1	48	60	5	108	52	61	113
Donax	trunculus	2009	7	28	0	2	72	77	2	149	72	79	151
Donax	trunculus	2009	8	27	0	0	25	23	0	48	25	23	48
Donax	trunculus	2009	9	30	0	4	50	64	4	114	50	68	118
Donax	trunculus	2009	10	28	1	1	232	203	2	435	233	204	437
Donax	trunculus	2009	11	26	0	4	37	46	4	83	37	50	87
Donax	trunculus	2009	12	28	1	0	5	5	1	10	6	5	11
Donax	trunculus	2010	1	28	6	9	110	95	15	205	116	104	220
Donax	trunculus	2010	2	26	3	0	15	14	3	29	18	14	32
Donax	trunculus	2010	3	26	10	13	97	104	23	201	107	117	224
Donax	trunculus	2010	4	30	0	1	28	21	1	49	28	22	50
Donax	trunculus	2010	5	25	2	4	67	76	6	143	69	80	149
Donax	trunculus	2010	6	23	0	1	53	53	1	106	53	54	107
Chamelea	gallina	2008	8	27	49	45	101	72	94	173	150	117	267
Chamelea	gallina	2008	9	29	58	50	71	59	108	130	129	109	238
Chamelea	gallina	2008	10	27	66	55	103	81	121	184	169	136	305
Chamelea	gallina	2009	7	28	25	36	62	57	61	119	87	93	180
Chamelea	gallina	2009	8	27	49	45	101	72	94	173	150	117	267
Chamelea	gallina	2009	9	30	58	50	71	59	108	130	129	109	238
Chamelea	gallina	2009	10	28	72	70	355	363	142	718	427	433	860
Chamelea	gallina	2009	11	26	76	75	93	91	151	184	169	166	335
Chamelea	gallina	2009	12	28	72	59	46	31	131	77	118	90	208
Chamelea	gallina	2010	1	28	203	229	387	307	432	694	590	536	1126
Chamelea	gallina	2010	2	26	76	53	34	33	129	67	110	86	196
Chamelea	gallina	2010	3	26	255	289	129	115	544	244	384	404	788
Chamelea	gallina	2010	4	30	21	30	44	40	51	84	65	70	135
Chamelea	gallina	2010	5	25	42	46	90	105	88	195	132	151	283
Chamelea	gallina	2010	6	23	75	62	160	161	137	321	235	223	458
Donax	semistriatus	2008	8	27	0	1	15	18	1	33	15	19	34
Donax	semistriatus	2008	9	29	1	2	20	16	3	36	21	18	39
Donax	semistriatus	2008	10	27	1	1	34	30	2	64	35	31	66
Donax	semistriatus	2009	7	28	0	0	18	19	0	37	18	19	37
Donax	semistriatus	2009	8	27	0	0	8	4	0	12	8	4	12
Donax	semistriatus	2009	9	30	2	0	22	36	2	58	24	36	60
Donax	semistriatus	2009	10	28	0	0	211	200	0	411	211	200	411
Donax	semistriatus	2009	11	26	0	2	19	33	2	52	19	35	54
Donax	semistriatus	2009	12	28	1	2	2	0	3	2	3	2	5
Donax	semistriatus	2010	1	28	5	2	43	35	7	78	48	37	85
Donax	semistriatus	2010	2	26	2	0	3	2	2	5	5	2	7
Donax	semistriatus	2010	3	26	3	3	22	21	6	43	25	24	49
Donax	semistriatus	2010	4	30	0	0	18	22	0	40	18	22	40
Donax	semistriatus	2010	5	25	2	1	34	52	3	86	36	53	89
Donax	semistriatus	2010	6	23	0	0	39	47	0	86	39	47	86
